# Supplementary material for: Modular Nanotransporters Deliver Anti-Keap1 Monobody into Mouse Hepatocytes, Thereby Inhibiting Production of Reactive Oxygen Species
Source: Pharmaceutics. 2024 Oct 21;16(10):1345. doi: 10.3390/pharmaceutics16101345 (PMC11511107; doi:10.3390/pharmaceutics16101345)
Supplement: Supplementary file 1 [file pharmaceutics-16-01345-s001.zip]

Archive with 1 entries (1 files):
- pharmaceutics-3219766-supplementary.pdf
